# Supplementary material for: Neo-Adjuvant Treatment in Primary Resectable Pancreatic Cancer: A Systematic Review and PRISMA-Compliant Updated Metanalysis of Oncological Outcomes
Source: Cancers (Basel). 2023 Sep 19;15(18):4627. doi: 10.3390/cancers15184627 (PMC10526896; doi:10.3390/cancers15184627)
Supplement: Supplementary file 1 [file cancers-15-04627-s001.zip]

Archive with 1 entries (1 files):
- cancers-2627078-supplementary.pdf
